# Supplementary material for: Ectopic Overexpression of Maize Heat Stress Transcription Factor ZmHsf05 Confers Drought Tolerance in Transgenic Rice
Source: Genes (Basel). 2021 Oct 1;12(10):1568. doi: 10.3390/genes12101568 (PMC8536174; doi:10.3390/genes12101568)
Supplement: Supplementary file 1 [file genes-12-01568-s001.zip]

Archive with 1 entries (1 files):
- genes-1387533-supplementary.pdf
